# Supplementary material for: Prenatal exposure to vitamin D from fortified margarine and risk of fractures in late childhood: period and cohort results from 222 000 subjects in the D-tect observational study
Source: Br J Nutr. 2017 Apr 10;117(6):872–81. doi: 10.1017/S000711451700071X (PMC5426325; doi:10.1017/S000711451700071X)
Supplement: Supplementary file 1 [file S000711451700071Xsup001.zip]

Archive with 6 entries (6 files):
- S000711451700071Xsup001.pdf
- S000711451700071Xsup002.pdf
- S000711451700071Xsup003.pdf
- S000711451700071Xsup004.pdf
- S000711451700071Xsup005.docx
- S000711451700071Xsup006.pdf
